# Supplementary material for: Infant rhesus macaque (Macaca mulatta) personality and subjective well-being
Source: PLoS One. 2019 Dec 19;14(12):e0226747. doi: 10.1371/journal.pone.0226747 (PMC6922351; doi:10.1371/journal.pone.0226747)
Supplement: S1 File — R code for statistical analysis that we used in the current study. (R) [file pone.0226747.s001.R]

setwd("file location")
Michelle=read.csv("ZL.Michelle.AllRatings.csv")
Michelle2=read.csv("ZM.Michelle.AllRatings2.csv")
Grace=read.csv("ZL.Grace.AllRatings.csv")
Neal=read.csv("ZL.Neal.AllRatings.csv")
Emily=read.csv("ZM.Emily.AllRatings.csv")
Emily2=read.csv("ZN.Emily.AllRatings2.csv")
Kristen=read.csv("ZM.Kristen.AllRatings.csv")
Kristen2=read.csv("ZN.Kristen.AllRatings2.csv")
Kristen3=read.csv("ZP.Kristen.AllRatings3.csv")
Ashley=read.csv("ZN.Ashley.AllRatings.csv")
Ashley2=read.csv("ZP.Ashley.AllRatings2.csv")

bind1=rbind(Michelle, Michelle2)
bind2=rbind(bind1,Grace)
bind3=rbind(bind2,Neal)
bind4=rbind(bind3,Emily)
bind5=rbind(bind4,Emily2)
bind6=rbind(bind5,Kristen)
bind7=rbind(bind6,Kristen2)
bind8=rbind(bind7,Kristen3)
bind9=rbind(bind8,Ashley)
bind10=rbind(bind9,Ashley2)

rawdata=bind10

num_observations <- as.data.frame(table(rawdata$Monkey_ID))
names(num_observations)[1] <- "Monkey_ID"
icc <- merge(rawdata,num_observations,by="Monkey_ID")
names(icc)
items=c(names(icc[9:62]))

source('file location', chdir = TRUE)
iccresults=icc3.reliability(icc[icc$Freq!=1,], items, "Monkey_ID", "Rater_Name")
sd(iccresults$icc3k)
range(icc$Freq)

attach(rawdata)
agg=aggregate(rawdata, by=list(Monkey_ID), FUN = mean, na.rm = TRUE)
detach(rawdata)

aggitems=c(names(agg[c(10:43,45:63)]))

library(psych)
library(paran)


persitems=c(names(rawdata[c(9:42,44:60,62)]))

fa.parallel(rawdata[persitems],n.obs=NULL,fm="minres",fa="both",main="Parallel Analysis Scree Plots", 
            n.iter=20,error.bars=FALSE,se.bars=FALSE,SMC=FALSE,ylabel=NULL,show.legend=TRUE, 
            sim=TRUE,quant=.95,cor="cor",use="pairwise",plot=TRUE,correct=.5)

pc_4_varimax <- principal(rawdata[persitems], nfactors=4, rotate = "varimax")
print(pc_4_varimax, sort=T)

pc_4_promax <- principal(rawdata[persitems], nfactors=4, rotate = "promax")
print(pc_4_promax, sort=T)

pc_5_varimax <- principal(rawdata[persitems], nfactors=5, rotate = "varimax")
print(pc_5_varimax, sort=T)

pc_5_promax <- principal(rawdata[persitems], nfactors=5, rotate = "promax")
print(pc_5_promax, sort=T)

pc_6_varimax <- principal(rawdata[persitems], nfactors=6, rotate = "varimax")
print(pc_6_varimax, sort=T)
             
pc_6_promax <- principal(rawdata[persitems], nfactors=6, rotate = "promax")
print(pc_6_promax, sort=T) 

library("GPArotation")

#Comparison with FA
fa_5_varimax=fa(rawdata[persitems],nfactors = 5,rotate = "varimax")
print(fa_5_varimax, sort=T)
factor.congruence(fa_5_varimax, pc_5_varimax)


SWBitems=c(names(rawdata[c(5:8)]))

iccswbresults=icc3.reliability(icc[icc$Freq!=1,], SWBitems, "Monkey_ID", "Rater_Name")
sd(iccswbresults$icc3k)


fa.parallel(rawdata[SWBitems],n.obs=NULL,fm="minres",fa="both",main="Parallel Analysis Scree Plots", 
            n.iter=20,error.bars=FALSE,se.bars=FALSE,SMC=FALSE,ylabel=NULL,show.legend=TRUE, 
            sim=TRUE,quant=.95,cor="cor",use="pairwise",plot=TRUE,correct=.5)

swbstructure <- principal(rawdata[SWBitems], nfactors=1, rotate = "none")
print(swbstructure, sort=T) 


Infant=agg

attach(agg)

Infant$Openness4=(Curious + Inquisitive +Active +Impulsive +Playful +Reckless
                  +Distractible +Thoughtless +Disorganized + Inventive +Persistent
                  +Innovative +Individualistic
                  -Timid -Cautious -Lazy -Fearful -Depressed -Sensitive +48)/19
Infant$Assertiveness4=(Aggressive +Bullying +Dominant +Defiant +Stingy +Manipulative
                +Jealous +Irritable -Gentle -Submissive +16)/10
Infant$Anxiety4= (Excitable +Anxious +Autistic +Vulnerable +Erratic
                    -Cool -Stable -Decisive -Intelligent -Unemotional +40)/10
Infant$Friendliness4=(Affectionate +Helpful +Sympathetic +Protective +Sociable
                  +Friendly +Dependent -Independent -Solitary +16)/9

Infant$Openness5= (Curious + Active + Inquisitive +Playful +Impulsive +Reckless +Distractible
                   +Innovative +Inventive +Thoughtless +Persistent +Individualistic
                   -Lazy -Depressed -Timid -Cautious +32)/16
Infant$Assertiveness5=(Aggressive +Bullying +Dominant +Defiant +Stingy +Manipulative
                +Jealous +Irritable -Gentle -Submissive +16)/10
Infant$Anxiety5=( Anxious + Fearful + Excitable + Autistic +Vulnerable
                  -Cool -Stable -Unemotional +24)/8
Infant$Friendliness5=(Affectionate +Helpful +Sympathetic +Protective +Sociable +Dependent +Friendly
                  -Independent -Solitary +16)/9
Infant$Intellect5=(Decisive +Intelligent +Predictable
                        -Disorganized -Clumsy -Erratic + 24)/6

Infant$Openness6=(Active +Curious +Inquisitive +Playful +Impulsive +Distractible
                  +Reckless +Thoughtless +Disorganized +Inventive +Persistent +Individualistic
                  -Lazy -Depressed -Timid -Cautious -Solitary -Sensitive +48)/18
Infant$Assertiveness6=(Aggressive +Bullying +Dominant +Stingy +Defiant +Manipulative +Jealous +Irritable
                -Gentle -Submissive +16)/10
Infant$Anxiety6=(Anxious +Excitable +Fearful +Autistic +Vulnerable
                  -Cool -Stable -Unemotional +24)/8
Infant$Friendliness6=(Affectionate +Helpful +Sympathetic +Protective +Sociable
                 +Dependent +Friendly -Independent +8)/8
Infant$Predictability6=(Predictable -Erratic -Clumsy +16)/3
Infant$Intellect6=(Intelligent +Decisive +Innovative -Quitting +8)/4

Infant$Confidence6A=(Stable -Fearful -Submissive -Timid -Cautious -Distractible
                   -Disorganized -Dependent -Vulnerable +64)/9
Infant$Openness6A=(Inquisitive +Thoughtless +Innovative +Inventive +Curious
                  +Impulsive)/6
Infant$Dominance6A=(Bullying +Stingy +Aggressive +Irritable +Manipulative +Defiant
                  +Excitable +Reckless +Dominant +Independent +Individualistic -Gentle +8)/12
Infant$Friendliness6A=(Helpful +Friendly +Affectionate +Sociable +Sensitive
                     +Protective +Sympathetic +Intelligent +Persistent +Decisive
                     -Depressed -Solitary +16)/12
Infant$Activity6A=(Active +Playful -Conventional -Predictable -Lazy -Clumsy +32)/6
Infant$Anxious6A=(Quitting +Anxious +Erratic +Jealous -Cool -Unemotional +16)/6

Infant$SWBScore=(Well.Being1 +Well.Being2 +Well.Being3 +Well.Being4)/4

detach(agg)

personalitycorr=corr.test(Infant[64:78],Infant[79:84], method= "pearson")
personalitycorr$ci

swbcorr=corr.test(Infant[64:84],Infant[85], method= "pearson")
swbcorr$ci

###Interrater reliability of five component structure
components=rawdata
attach(components)
components$Openness5= (Curious + Active + Inquisitive +Playful +Impulsive +Reckless +Distractible
                   +Innovative +Inventive +Thoughtless +Persistent +Individualistic
                   -Lazy -Depressed -Timid -Cautious +32)/16
components$Assertiveness5=(Aggressive +Bullying +Dominant +Defiant +Stingy +Manipulative
                       +Jealous +Irritable -Gentle -Submissive +16)/10
components$Anxiety5=( Anxious + Fearful + Excitable + Autistic +Vulnerable
                  -Cool -Stable -Unemotional +24)/8
components$Friendliness5=(Affectionate +Helpful +Sympathetic +Protective +Sociable +Dependent +Friendly
                      -Independent -Solitary +16)/9
components$Intellect5=(Decisive +Intelligent +Predictable
                   -Disorganized -Clumsy -Erratic + 24)/6
detach(components)


num_observationsCom <- as.data.frame(table(components$Monkey_ID))
names(num_observationsCom)[1] <- "Monkey_ID"
iccCom <- merge(components,num_observationsCom,by="Monkey_ID")
names(iccCom)
items=c(names(icc[63:67]))

source('file location', chdir = TRUE)
iccresultsCom=icc3.reliability(iccCom[iccCom$Freq!=1,], items, "Monkey_ID", "Rater_Name")
mean(iccresultsCom$icc31)
sd(iccresultsCom$icc31)
range(iccresultsCom$icc3k)
