# Supplementary material for: Infant rhesus macaque (Macaca mulatta) personality and subjective well-being
Source: PLoS One. 2019 Dec 19;14(12):e0226747. doi: 10.1371/journal.pone.0226747 (PMC6922351; doi:10.1371/journal.pone.0226747)
Supplement: S2 File — Blinded raw data from the current study. (XLSX) [file pone.0226747.s002.xlsx]

## Sheet: infantmacaque.csv
ID	Sex	Age (Days)	Rater	Well-Being				Personality
				Time animal is happy	Social satisfaction	Goal achievement	Happiness as animal	Fearful	Dominant	Persistent	Cautious	Stable	Autistic	Curious	Thoughtless	Stingy	Jealous	Individualistic	Reckless	Sociable	Distractible	Timid	Sympathetic	Playful	Solitary	Vulnerable	Innovative	Active	Helpful	Bullying	Aggressive	Manipulative	Gentle	Affectionate	Excitable	Impulsive	Inquisitive	Submissive	Cool	Dependent	Irritable	Unperceptive	Predictable	Decisive	Depressed	Conventional	Sensitive	Defiant	Intelligent
1	male	202	1	4	3	4	2	6	2	2	6	2	3	3	3	5	5	3	2	3	4	5	2	3	3	5	2	4	2	1	2	1	3	2	6	5	3	6	1	4	2	4	4	3	4	3	2	1	4
1	male	224	2	4	4	3	2	6	2	3	6	4	3	3	4	4	4	3	3	4	4	5	4	3	5	5	4	4	4	2	3	3	5	4	5	3	3	5	4	5	4	4	5	4	5	5	5	2	5
1	male	223	3	3	5	5	3	6	5	2	6	3	6	2	4	4	4	5	2	3	3	6	4	4	5	5	2	4	3	5	5	4	3	3	5	5	2	5	2	5	6	3	5	3	4	6	6	3	2
2	male	202	1	6	6	7	6	3	7	6	4	5	1	6	4	7	6	6	5	5	4	2	4	6	2	5	4	6	4	6	5	2	4	3	6	5	5	2	5	2	4	4	5	5	2	4	3	2	4
2	male	222	2	6	6	6	6	2	7	6	3	5	2	6	5	6	6	5	5	5	4	2	5	5	3	1	4	4	5	6	6	4	2	4	4	6	6	1	6	4	5	4	5	5	2	3	3	4	4
2	male	222	3	6	6	7	6	3	7	6	4	4	3	4	5	6	5	6	4	5	4	2	3	5	2	2	4	5	4	6	6	4	5	5	4	5	4	2	3	5	3	3	4	5	3	2	3	5	5
3	female	205	1	4	4	5	3	5	3	4	6	5	4	5	4	3	4	4	2	5	5	5	5	4	6	5	4	4	5	2	1	2	6	5	5	5	5	5	4	4	2	2	6	4	5	4	4	2	6
3	female	221	2	3	3	3	3	5	2	3	5	3	5	3	5	4	3	3	4	3	4	5	4	3	5	5	3	3	4	2	2	3	4	4	5	4	2	6	3	5	4	4	4	3	5	5	4	3	3
3	female	224	3	5	5	4	4	5	2	3	6	4	4	5	4	3	4	3	2	5	4	6	6	5	3	5	4	4	5	2	2	2	6	5	4	3	6	6	3	4	3	4	5	3	4	5	5	2	4
4	male	210	1	5	5	5	4	4	4	5	4	4	3	6	6	6	4	6	5	5	6	5	4	6	3	5	5	7	4	2	2	3	5	3	6	6	6	5	2	4	2	4	5	3	1	3	3	3	4
4	male	223	2	5	6	4	5	6	4	4	3	3	3	5	5	4	4	5	5	5	5	5	4	5	4	4	4	5	4	4	3	5	5	5	6	6	5	5	3	4	3	4	3	4	3	3	3	4	4
4	male	223	3	3	5	5	2	6	5	6	2	3	5	5	6	5	5	5	6	5	6	2	4	4	3	5	4	5	3	5	4	4	2	3	6	6	5	5	2	6	5	4	2	4	4	3	6	5	3
5	female	203	1	4	4	4	4	5	2	4	5	5	3	5	3	5	3	4	3	6	4	5	5	4	3	6	4	4	4	2	2	2	5	5	5	4	5	5	4	4	3	2	5	4	3	4	5	3	5
5	female	216	2	3	4	3	3	4	3	4	5	4	4	4	3	4	4	3	4	4	4	5	3	3	4	5	4	4	4	5	5	5	4	4	4	3	3	5	5	5	3	3	5	4	4	5	5	4	4
5	female	222	3	5	5	4	4	6	3	3	6	3	5	3	4	5	3	6	2	4	5	6	6	3	3	5	2	4	4	5	4	2	4	4	5	3	3	5	3	5	5	6	3	3	4	3	6	5	2
6	male	208	1	4	4	3	3	6	3	5	5	2	7	5	4	4	3	5	3	6	5	6	3	6	2	6	5	7	3	2	3	3	6	4	6	5	4	5	2	5	2	4	5	3	3	4	2	2	4
6	male	214	2	2	2	4	2	6	4	4	5	2	5	3	4	5	4	5	4	3	4	5	3	3	4	5	4	4	2	5	5	3	3	2	6	5	2	5	2	3	6	5	5	4	5	4	3	4	4
6	male	222	3	2	2	2	1	7	2	4	5	2	7	2	5	5	5	6	2	3	6	6	4	2	6	7	2	3	2	1	2	2	4	4	6	6	3	6	1	4	5	6	3	2	6	2	6	2	2
7	male	208	1	6	6	5	5	4	5	5	5	6	3	6	4	5	5	6	5	5	5	3	3	6	2	4	4	5	3	5	5	2	4	3	2	5	6	2	7	2	2	3	6	4	1	4	4	1	5
7	male	224	2	6	6	5	5	4	4	5	4	5	3	5	4	4	5	5	4	5	4	3	4	5	3	3	5	4	4	5	5	4	4	4	4	4	4	4	5	4	3	4	5	4	3	4	4	4	4
7	male	222	3	6	6	5	5	3	5	6	3	5	4	6	5	5	5	5	3	5	5	3	5	5	2	3	5	5	5	5	5	5	3	3	3	6	5	3	5	4	4	4	5	5	3	4	3	5	5
8	female	208	1	5	5	5	5	3	4	4	4	4	3	5	4	4	4	4	4	6	4	3	4	5	3	4	4	4	4	2	5	3	4	4	4	4	4	4	4	4	4	3	5	4	2	4	5	3	5
8	female	224	2	4	3	5	3	6	5	5	3	2	5	5	5	6	6	6	6	5	5	3	2	3	3	3	4	5	2	6	6	3	2	3	6	6	4	3	3	3	6	5	2	2	4	3	2	5	4
8	female	222	3	3	3	5	3	3	5	5	3	4	3	5	5	6	6	5	5	3	4	3	2	4	2	2	4	5	4	7	6	6	4	3	6	5	5	3	3	3	5	3	3	5	2	3	3	5	6
9	male	209	1	3	2	2	2	6	2	3	6	2	4	3	4	4	3	4	2	5	4	6	4	4	2	7	4	4	3	2	1	3	3	3	5	4	5	7	2	6	2	3	4	4	2	4	5	2	4
9	male	223	2	4	4	3	4	4	3	3	5	4	4	4	4	3	3	4	3	5	4	5	5	4	3	5	3	4	5	3	3	4	5	4	3	3	4	6	4	5	3	4	6	3	4	5	4	4	4
9	male	222	3	4	3	3	3	5	2	3	6	3	5	5	4	3	3	2	3	6	3	5	5	5	5	5	3	5	5	3	2	4	5	6	5	3	5	6	3	5	3	3	5	3	3	5	5	3	4
10	male	214	1	6	6	5	6	2	6	6	2	6	3	6	4	4	2	6	5	6	6	2	2	7	2	2	4	6	4	4	3	3	5	4	4	6	6	3	6	4	3	3	4	4	1	2	4	3	5
10	male	220	2	6	6	6	6	2	7	5	2	6	3	6	5	5	4	6	6	6	5	2	5	6	3	3	5	6	4	5	5	5	4	5	3	3	6	2	6	2	2	4	4	6	2	2	4	5	5
10	male	219	3	6	7	7	6	3	7	6	3	5	3	6	5	5	3	6	5	6	5	2	4	5	2	3	5	6	4	5	5	4	3	3	5	5	6	2	5	2	3	3	3	6	2	5	3	5	5
11	male	209	1	5	5	4	4	5	2	3	6	5	6	4	4	3	3	4	2	5	4	6	4	5	4	5	4	5	3	1	1	2	5	4	6	3	5	6	5	5	2	4	5	4	2	4	6	2	3
11	male	211	2	4	3	3	3	5	3	2	6	3	4	2	4	3	4	3	2	2	4	6	4	2	5	5	3	2	4	2	2	4	4	4	6	5	2	5	3	5	4	4	6	3	6	5	4	3	4
11	male	210	3	3	4	3	3	5	4	3	6	2	5	3	4	5	3	2	3	3	5	6	4	3	6	5	4	3	3	4	4	3	4	4	6	3	2	4	2	3	5	5	6	3	5	5	6	3	2
12	male	220	1	5	4	4	4	5	3	4	5	3	2	3	4	4	3	3	3	5	4	6	4	5	3	4	4	5	3	1	1	2	5	3	3	3	4	4	4	4	3	2	2	4	3	4	4	2	5
12	male	224	2	3	3	4	3	5	4	3	5	4	4	4	4	4	4	4	4	3	4	5	4	3	4	4	4	4	4	3	4	4	4	4	4	4	3	4	4	5	4	4	4	3	4	5	4	3	4
12	male	220	3	4	5	3	3	5	4	3	5	3	5	3	4	4	4	2	3	5	5	6	5	3	5	5	3	3	5	3	2	3	6	5	6	3	3	4	3	5	3	5	6	2	5	3	6	5	2
13	male	219	1	2	2	2	2	7	1	2	6	1	6	2	3	1	1	4	2	3	4	7	3	3	3	6	3	4	3	2	2	2	5	4	6	4	4	6	2	6	4	4	5	4	3	4	3	1	3
13	male	224	2	2	2	5	2	6	5	3	6	3	6	3	4	5	5	6	3	2	5	6	3	2	6	3	4	3	2	5	5	3	2	3	6	5	2	5	2	4	6	4	4	3	5	4	3	5	4
13	male	219	3	2	3	5	2	6	6	5	6	3	5	3	6	5	5	3	3	2	3	6	3	2	6	5	4	3	2	5	6	3	2	2	5	5	3	3	2	5	5	5	5	3	6	3	5	6	3
14	female	219	1	4	4	5	3	5	3	5	4	4	3	5	4	4	5	4	3	6	4	4	5	5	3	3	4	5	5	3	2	4	5	5	4	4	5	5	4	4	4	3	5	4	2	4	5	5	5
14	female	224	2	4	5	4	5	4	4	3	4	4	4	4	4	4	4	4	4	4	4	4	5	4	3	4	4	4	5	3	3	4	5	5	4	4	4	5	4	4	3	4	5	4	4	4	4	4	4
14	female	219	3	5	4	5	5	2	5	6	3	6	3	5	4	4	3	4	6	4	6	2	4	5	3	3	4	5	5	3	3	4	3	4	4	5	5	4	4	4	4	4	2	6	3	5	3	5	5
15	female	215	1	6	5	5	5	2	5	5	3	5	2	6	5	5	3	5	6	5	5	2	3	6	2	4	5	7	3	6	5	4	2	2	6	6	6	4	3	3	3	3	5	4	1	2	2	5	5
15	female	220	2	5	5	5	6	2	5	5	3	5	3	6	5	4	4	4	5	5	5	3	5	6	4	4	5	6	5	5	4	4	4	4	4	5	5	3	5	3	3	4	5	5	3	3	4	5	5
15	female	222	3	5	4	4	5	2	3	6	2	5	3	6	5	4	3	5	6	5	5	2	4	6	3	3	5	6	4	4	5	4	3	4	3	6	7	3	3	3	3	3	2	6	3	5	4	6	6
16	male	211	1	5	5	5	5	2	6	6	3	5	5	5	4	6	4	6	6	1	5	2	1	5	5	1	4	6	1	7	7	4	1	1	5	6	5	3	6	1	5	7	6	5	2	4	2	4	4
16	male	216	2	6	6	6	6	2	6	6	2	5	3	6	6	4	4	6	6	6	5	2	3	6	3	4	5	6	4	5	5	4	3	4	4	6	6	2	5	2	3	4	4	5	3	3	4	6	5
16	male	218	3	6	3	6	5	4	4	3	4	5	5	3	5	5	5	4	5	3	5	3	2	6	6	4	5	6	3	6	6	4	2	3	3	5	4	4	4	3	5	3	3	5	4	4	5	4	4
17	female	224	1	4	5	5	5	5	4	4	5	4	4	5	4	4	4	4	3	5	5	5	5	5	2	4	4	5	5	2	2	2	5	5	5	5	5	4	3	4	2	2	5	4	2	4	5	4	5
17	female	214	2	5	5	4	5	3	4	3	4	4	4	4	4	4	4	4	4	5	4	3	5	5	3	4	4	4	5	3	2	4	5	5	4	3	4	4	5	4	3	4	5	4	3	4	5	3	4
17	female	216	3	4	5	3	3	5	2	2	4	3	4	4	3	4	4	4	4	4	3	4	4	5	3	5	3	3	5	2	2	3	5	5	5	3	3	6	5	6	4	5	5	2	5	4	4	3	3
18	female	216	1	4	3	4	4	6	2	3	6	3	5	4	4	3	4	5	2	4	4	6	4	4	3	6	4	4	4	1	2	3	5	5	6	4	4	6	2	5	2	2	5	4	2	4	6	3	4
18	female	206	2	3	3	2	2	5	3	2	6	3	5	3	4	4	4	4	3	3	4	5	4	3	4	4	4	4	4	2	2	4	4	4	6	5	3	6	3	5	4	3	4	3	5	5	4	3	4
18	female	208	3	4	3	3	4	4	2	2	5	3	4	4	3	3	4	3	3	4	3	4	4	3	5	5	3	3	3	4	3	5	5	5	5	2	3	5	5	3	5	4	5	3	4	4	5	2	4
19	female	204	1	5	4	4	4	4	2	3	6	3	3	5	4	3	3	5	2	2	4	6	2	3	7	6	5	5	2	1	1	2	6	2	6	5	6	6	3	5	2	3	5	4	4	4	5	2	4
19	female	204	4	5	6	5	5	3	3	6	3	6	5	4	3	6	3	3	4	3	3	3	5	4	6	4	4	3	4	2	2	2	6	4	5	5	4	5	5	3	4	4	5	5	3	5	4	4	4
19	female	202	5	5	3	4	4	4	2	3	5	5	4	3	3	4	3	5	3	2	4	4	3	2	5	4	4	4	4	3	3	4	4	2	4	4	4	5	4	3	2	4	4	4	4	4	4	2	4
20	male	205	1	6	6	6	6	2	6	5	4	6	2	6	5	5	3	4	5	6	6	2	5	7	2	4	4	6	4	5	4	4	5	5	5	6	6	3	6	3	2	4	5	4	2	5	5	4	5
20	male	198	4	5	6	6	6	5	5	4	5	6	2	5	2	3	4	3	3	5	4	3	5	4	2	2	3	4	5	4	3	6	5	6	4	2	5	3	6	5	4	3	5	5	2	6	4	2	5
20	male	205	5	5	5	5	5	4	5	4	3	4	4	4	3	5	5	4	4	6	4	3	3	5	2	4	4	5	4	5	5	4	3	6	4	4	5	2	4	6	3	4	4	4	2	4	4	4	4
21	male	199	1	5	6	6	5	4	7	5	4	4	3	4	3	6	5	4	6	5	6	4	3	6	3	4	4	5	3	6	5	4	3	4	5	5	5	3	4	3	3	4	4	3	3	5	4	5	4
21	male	195	4	4	3	7	3	6	7	5	6	5	3	3	1	5	2	5	2	3	2	2	5	6	4	2	3	6	3	6	5	4	2	4	4	2	3	2	3	1	5	2	5	6	3	5	4	3	6
21	male	200	5	4	5	6	5	3	7	4	4	5	4	5	4	6	6	5	4	5	3	2	4	6	2	5	4	5	4	5	5	4	3	5	4	4	4	2	4	6	3	4	4	4	2	4	4	4	4
22	female	219	1	5	5	5	5	5	3	6	5	2	6	6	6	3	2	5	6	3	6	5	3	4	4	5	5	7	3	2	2	4	4	3	6	6	5	5	2	2	2	2	3	4	3	2	4	4	5
22	female	196	4	5	2	3	5	3	2	7	1	2	5	6	7	4	2	6	7	4	7	2	3	7	3	6	5	7	3	3	2	2	5	2	7	7	6	5	1	2	4	7	3	2	2	2	2	5	2
22	female	197	5	6	4	4	3	4	3	2	2	3	4	5	6	2	4	6	5	4	7	3	4	4	3	3	3	7	4	3	2	3	4	3	4	5	5	5	3	3	2	5	3	3	4	2	3	4	3
23	male	217	1	3	3	4	3	6	5	5	6	2	4	3	3	4	3	6	2	2	4	7	2	3	5	6	3	5	3	5	5	4	3	2	6	3	4	5	3	2	5	3	6	4	4	2	4	4	4
23	male	195	4	2	3	3	2	7	4	2	6	3	5	1	1	3	2	4	1	2	2	6	2	3	6	4	2	4	2	4	2	2	2	1	2	1	4	3	2	3	5	3	5	6	5	6	3	2	4
23	male	199	5	3	4	4	3	7	5	4	7	3	5	3	3	5	5	6	2	3	4	6	3	4	4	5	3	4	2	6	5	3	2	3	6	4	2	3	2	4	4	4	4	4	4	4	4	4	4
24	female	212	1	4	4	4	4	5	3	4	5	3	3	5	4	2	3	5	4	5	5	5	4	4	5	5	4	5	4	2	2	2	6	5	5	3	4	6	3	5	2	4	5	4	3	5	5	2	5
24	female	195	4	2	3	2	2	7	1	4	5	2	6	2	2	1	3	3	2	3	3	7	3	2	2	6	2	2	3	1	1	4	3	4	6	2	2	6	2	7	5	2	6	3	5	6	4	2	5
24	female	201	5	3	3	3	3	5	3	3	4	3	6	3	4	3	3	4	4	3	4	5	4	3	3	5	3	4	4	3	3	4	4	5	5	4	4	5	3	6	4	4	4	4	4	4	4	4	4
25	female	222	1	5	6	4	5	5	3	4	5	2	4	5	4	3	2	2	2	5	5	5	5	5	3	5	4	5	4	2	1	3	5	5	6	2	4	6	2	6	2	3	5	3	4	5	5	2	4
25	female	195	4	5	5	4	6	5	3	5	4	3	4	5	4	4	3	3	3	4	3	5	5	3	5	4	3	4	5	2	2	3	6	4	5	3	3	4	5	4	3	3	5	5	2	5	4	2	5
25	female	200	5	5	4	4	4	5	4	4	4	3	4	4	4	5	5	3	4	4	4	4	4	4	3	5	4	4	4	4	3	4	5	5	4	3	4	5	3	5	3	4	4	4	4	5	4	4	4
26	female	218	1	4	5	4	4	6	2	3	6	2	5	3	4	2	2	5	2	3	4	6	4	3	4	6	3	4	3	1	1	2	6	3	7	2	3	7	1	4	3	4	4	4	5	5	6	1	3
26	female	195	4	1	1	1	1	7	1	1	7	1	6	2	2	3	2	6	1	1	2	7	3	1	7	7	2	3	2	1	1	2	3	2	6	2	2	7	2	7	4	3	6	5	7	5	5	1	3
26	female	204	5	4	4	4	4	4	3	3	5	4	4	3	4	4	4	4	3	4	4	5	4	4	3	4	4	4	4	3	3	3	5	4	4	4	4	4	3	4	3	4	4	4	4	4	4	4	4
27	female	218	1	4	5	4	3	5	2	3	6	2	5	3	4	2	2	3	2	3	4	5	3	4	5	5	3	5	3	1	1	2	6	3	6	3	4	6	2	4	3	5	5	4	5	5	5	2	3
27	female	195	4	3	3	4	4	6	2	3	5	3	6	3	2	3	2	4	2	4	2	6	4	4	5	6	3	4	4	1	1	2	4	3	4	4	2	5	2	5	4	3	5	5	5	5	4	2	5
27	female	204	5	4	4	4	4	5	3	3	4	4	4	4	3	3	3	4	3	3	4	5	3	3	4	5	4	4	4	2	2	3	5	4	4	3	4	6	3	3	3	4	4	4	4	4	4	2	4
28	male	212	1	5	4	5	5	4	5	5	3	3	4	5	5	5	5	6	5	4	4	3	3	6	3	4	5	6	3	5	5	4	2	3	5	5	5	3	5	4	2	5	5	3	3	2	4	5	4
28	male	195	4	4	3	6	5	5	6	6	2	3	5	6	4	5	5	5	5	3	4	2	3	6	5	3	5	6	3	6	6	3	3	2	6	5	6	3	4	2	3	3	4	4	3	4	3	5	5
28	male	204	5	4	5	5	4	5	6	4	2	3	5	4	4	6	6	5	5	5	4	3	3	6	2	5	4	5	4	5	5	4	3	3	5	4	4	2	3	3	4	4	4	4	2	3	4	4	4
29	female	222	4	4	4	5	4	4	6	7	2	4	4	6	7	6	7	5	6	7	7	1	7	7	2	4	5	7	5	6	5	4	1	4	6	7	6	5	2	6	6	6	3	3	2	3	3	6	4
29	female	212	5	4	4	5	4	4	5	4	4	5	2	5	4	5	4	4	3	3	4	4	4	3	5	4	4	4	5	5	4	4	5	3	3	4	6	3	5	5	3	3	5	4	4	5	3	3	4
29	female	210	6	4	4	4	4	4	4	4	4	4	1	4	3	4	4	4	4	4	3	4	4	4	3	3	4	4	5	4	4	4	4	5	4	3	3	4	3	4	4	3	4	4	3	4	5	4	4
30	female	219	4	3	5	4	3	5	5	4	4	2	5	4	3	3	6	3	3	4	4	5	5	4	2	3	3	3	4	5	4	5	5	3	2	3	2	3	3	3	2	3	6	6	3	4	5	3	3
30	female	209	5	3	5	5	3	5	5	5	5	2	5	4	4	5	5	5	4	6	5	6	4	3	2	6	4	3	4	5	5	6	4	6	5	5	3	5	3	7	5	3	4	4	2	3	4	5	4
30	female	207	6	2	4	4	3	4	4	4	5	4	3	3	3	4	4	5	3	3	3	4	3	4	3	4	3	4	5	4	4	4	4	5	5	3	3	4	3	4	5	4	4	4	4	4	4	4	3
31	female	217	4	4	2	3	2	5	2	6	6	1	7	5	1	6	6	6	7	1	1	6	1	6	7	5	5	6	1	1	1	1	4	1	5	7	4	7	4	2	3	7	1	6	6	1	5	1	6
31	female	207	5	4	3	3	4	3	2	3	6	6	5	3	3	2	3	5	2	3	5	5	4	5	3	3	5	5	4	2	2	2	7	2	2	5	5	6	6	2	2	4	5	5	5	5	3	2	5
31	female	206	6	4	2	4	3	4	3	6	3	3	6	4	5	5	5	7	3	2	5	5	4	3	5	5	4	3	4	4	2	2	5	3	4	5	5	4	3	5	4	5	3	3	5	3	3	3	3
32	female	213	4	6	6	6	6	4	2	3	4	3	2	6	6	2	4	6	6	7	6	1	6	6	1	6	4	5	5	1	1	4	6	6	6	6	5	5	5	3	1	3	6	5	2	5	3	2	6
32	female	203	5	3	3	2	3	5	2	3	5	5	2	4	4	2	3	5	2	2	3	3	4	3	6	3	4	3	5	2	2	5	6	3	5	3	5	6	4	3	5	4	4	4	4	6	5	2	4
32	female	201	6	3	3	4	4	5	3	4	4	3	1	4	4	3	4	5	2	3	4	5	5	3	4	6	3	4	5	3	2	3	5	4	4	3	4	5	4	5	4	3	4	4	4	4	5	3	4
33	male	211	4	6	6	7	6	2	6	6	2	6	1	6	5	5	3	2	4	6	2	2	4	5	2	2	4	4	4	4	5	3	6	6	6	4	6	3	7	6	2	2	7	6	1	7	1	3	2
33	male	201	5	3	2	6	4	4	6	5	2	3	5	5	4	6	5	5	5	6	5	3	4	6	2	5	5	3	4	6	6	3	3	6	5	4	5	2	3	7	4	3	3	5	2	3	4	5	5
33	male	199	6	4	4	5	5	4	4	4	4	4	1	4	4	4	4	4	4	4	3	4	4	4	3	3	4	4	5	4	3	4	4	4	4	3	4	3	5	4	4	4	4	4	3	4	4	4	4
34	female	209	4	5	2	2	3	6	2	2	6	4	3	1	2	4	6	2	2	2	1	6	1	1	6	6	3	1	2	1	2	2	7	2	2	1	2	7	3	5	5	4	5	3	5	3	7	1	3
34	female	199	5	2	4	5	3	6	5	6	3	1	4	3	3	5	5	5	5	4	5	6	3	6	3	6	4	5	3	6	6	6	3	4	6	5	3	4	2	4	5	4	3	3	3	3	4	6	4
34	female	198	6	4	4	5	4	4	3	3	5	4	1	3	3	5	6	4	3	4	3	4	3	3	5	3	4	3	3	4	3	4	3	3	5	4	4	4	4	4	5	4	4	4	4	4	3	5	4
35	female	205	4	2	2	6	3	6	3	4	5	6	3	3	2	3	3	2	1	3	1	6	2	2	6	5	4	2	1	3	4	5	3	2	5	3	3	3	4	3	5	2	3	6	4	4	3	4	6
35	female	219	5	4	3	4	4	5	5	3	6	4	1	6	2	5	4	4	2	3	4	6	4	3	5	5	4	4	3	5	2	3	4	2	5	5	5	4	3	1	2	3	6	5	3	4	5	2	6
35	female	207	6	4	4	6	4	4	5	5	3	4	1	4	3	6	5	4	4	4	3	4	3	3	5	3	4	4	3	4	4	4	3	3	5	4	4	3	4	3	5	4	4	4	4	3	3	5	5
36	male	201	4	6	5	5	6	1	6	7	2	7	2	6	7	6	5	4	7	7	7	1	1	7	1	1	3	7	5	6	5	4	1	5	7	7	7	1	5	3	6	5	1	1	1	3	1	7	3
36	male	219	5	5	6	7	5	2	7	5	3	4	4	6	4	5	4	5	5	5	6	3	3	7	2	2	6	5	5	6	5	5	2	5	3	5	4	1	5	2	4	5	2	5	2	3	5	3	6
36	male	203	6	5	5	6	5	3	5	5	2	5	4	3	4	6	5	5	5	5	5	3	4	6	4	2	4	4	4	4	4	4	4	4	5	5	5	3	4	3	4	4	3	3	3	3	3	5	4
37	male	200	4	3	3	3	3	6	2	2	6	3	4	2	3	2	1	1	1	1	2	7	1	1	7	2	2	2	1	5	3	1	5	1	1	1	1	2	6	2	6	2	7	6	5	6	5	1	5
37	male	218	5	3	4	4	4	5	4	3	5	3	5	3	3	4	3	4	3	4	4	6	3	4	4	5	3	3	4	5	6	4	3	4	5	2	3	5	3	5	5	4	4	5	4	5	4	4	5
37	male	202	6	3	3	3	4	5	3	3	5	3	2	2	3	4	3	4	3	3	4	5	4	4	4	5	3	4	5	3	2	3	5	4	3	3	3	5	3	5	4	4	4	4	4	4	4	3	4
38	male	203	4	5	6	5	6	4	2	3	5	7	1	4	2	5	3	2	1	5	2	5	6	3	4	4	4	3	5	2	2	2	7	6	2	2	4	6	7	5	2	2	7	6	2	7	5	2	6
38	male	210	5	4	5	5	4	4	5	4	5	4	3	3	3	3	3	4	4	5	4	5	4	5	3	3	4	3	5	4	4	4	4	5	4	2	3	3	4	4	4	4	5	4	3	5	5	4	5
38	male	202	6	3	3	4	4	5	3	3	4	4	2	2	3	4	3	4	3	3	4	5	4	4	4	4	3	4	5	3	3	4	5	4	3	3	3	5	3	5	4	4	4	4	4	4	4	3	4
39	female	200	4	3	3	2	3	6	2	5	6	1	6	5	4	4	6	6	2	4	6	5	2	3	6	6	2	4	2	2	3	1	4	4	7	7	5	5	1	2	6	5	2	2	4	2	7	4	3
39	female	207	5	3	3	3	3	6	4	2	6	2	5	5	4	2	5	6	2	4	5	6	4	3	4	7	4	4	3	3	2	3	5	3	6	5	4	6	2	6	5	3	4	5	3	3	4	2	4
39	female	199	6	4	3	4	4	4	4	3	5	3	3	3	3	3	3	4	3	3	4	4	4	3	4	5	3	4	4	3	3	3	5	4	4	3	3	5	3	5	4	4	4	4	5	4	5	3	4
40	male	196	4	3	5	6	5	6	5	5	7	5	3	2	1	2	4	3	3	2	2	6	2	4	5	2	5	5	2	4	3	4	3	2	3	3	3	3	4	4	3	5	5	5	2	3	5	4	5
40	male	203	5	4	5	5	5	3	5	3	5	5	3	3	3	5	5	5	4	4	4	4	4	6	4	4	5	4	4	4	4	4	4	4	4	3	4	4	4	4	3	4	6	4	2	5	5	3	5
40	male	195	6	4	4	5	4	4	5	4	4	4	2	3	3	4	4	4	4	4	4	4	4	3	4	3	3	3	4	4	4	3	4	4	4	3	4	3	3	4	4	4	3	4	5	4	4	4	4
41	male	197	4	3	5	3	4	5	2	4	5	3	4	2	4	5	5	3	3	5	3	6	6	4	5	6	5	3	4	5	2	2	7	6	6	2	4	6	3	6	4	3	6	5	4	6	6	2	5
41	male	210	5	3	5	4	5	3	5	3	5	4	3	4	4	3	4	5	3	5	4	5	4	5	4	5	4	5	4	4	4	3	5	4	4	3	4	5	5	5	2	3	4	4	4	5	5	2	5
41	male	218	6	4	3	4	4	5	4	4	5	3	1	3	3	5	5	4	4	4	4	4	4	3	3	4	3	4	5	3	3	3	4	5	5	4	4	4	3	6	5	4	3	3	4	4	4	4	4
42	male	195	4	1	1	7	1	7	7	7	6	1	5	1	1	7	7	6	1	1	2	7	1	2	7	1	5	4	1	7	7	7	2	1	4	2	1	1	1	1	7	2	4	7	7	2	6	6	7
42	male	207	5	2	4	7	3	4	7	7	4	2	1	2	3	7	7	7	4	3	3	6	1	4	3	2	1	4	1	7	7	5	1	1	4	4	2	2	2	3	7	3	5	5	3	4	4	3	5
42	male	215	6	4	4	6	4	5	6	6	5	5	2	2	2	6	5	5	5	3	3	4	3	2	5	3	3	3	3	5	4	5	3	3	3	3	3	3	4	3	5	4	3	4	4	3	4	5	5
43	female	198	4	3	2	2	3	6	1	2	6	5	4	6	5	2	4	5	2	3	5	6	5	2	5	6	2	3	4	1	1	2	7	5	4	2	6	6	3	4	2	3	5	3	2	6	6	2	4
43	female	203	5	3	4	4	5	3	4	4	6	4	2	3	3	4	3	3	2	4	4	5	6	3	5	4	3	4	4	3	2	3	6	5	3	2	3	4	5	3	2	3	5	4	2	4	5	3	5
43	female	217	6	4	4	4	4	4	4	4	4	3	1	4	3	4	4	4	4	3	4	4	4	4	4	4	3	4	4	4	3	4	5	4	4	4	4	5	4	4	4	4	4	4	4	4	4	4	4
44	female	204	4	7	6	5	7	3	2	6	2	7	1	6	6	1	1	6	6	7	7	2	5	6	5	5	2	6	5	1	1	1	7	7	2	6	6	5	6	1	1	5	6	2	1	5	2	1	3
44	female	198	5	7	4	4	6	1	4	5	3	5	1	7	5	3	4	5	3	6	6	1	5	4	3	3	6	6	6	3	3	2	7	4	3	6	6	3	4	2	1	4	4	3	1	4	4	4	4
44	female	212	6	5	6	4	5	3	3	4	3	4	3	5	5	3	5	5	6	5	5	3	5	5	3	4	4	5	4	3	2	3	5	5	5	5	5	5	3	4	3	5	3	2	4	3	3	5	3
45	female	209	5	5	5	5	4	2	5	4	5	4	2	5	4	4	5	4	4	4	4	4	3	4	2	4	4	5	5	5	5	5	3	6	4	4	4	3	5	5	4	4	3	4	4	4	4	4	4
45	female	222	6	6	4	6	6	3	5	5	3	5	2	6	4	6	5	4	4	5	4	3	4	4	4	4	4	4	4	5	5	5	3	4	4	5	5	4	5	4	4	4	4	5	3	4	4	4	5
46	female	205	5	3	3	3	3	3	3	4	4	2	2	5	4	3	4	5	3	5	4	3	5	5	5	6	4	4	3	4	4	3	5	3	4	5	5	6	4	2	3	4	4	4	5	3	4	4	4
46	female	218	6	3	2	5	4	6	3	4	3	3	5	6	6	4	5	5	5	3	5	4	5	5	7	6	5	3	4	3	3	3	4	4	6	5	5	5	3	2	4	4	3	4	3	3	4	3	4
47	female	197	5	3	4	4	4	5	4	4	6	3	6	5	4	5	5	5	3	4	4	5	5	4	4	4	4	4	4	3	4	4	6	4	5	4	5	4	3	4	4	4	4	4	4	4	4	4	4
47	female	210	6	4	5	5	5	6	4	4	6	3	6	4	4	5	4	4	4	4	4	6	4	3	5	4	3	3	3	4	4	4	4	4	6	4	3	5	3	4	5	4	4	3	3	4	4	4	4
48	male	202	5	5	4	6	3	4	7	4	2	5	4	4	4	6	6	5	5	4	5	5	4	6	2	1	4	5	3	6	6	4	2	4	5	5	4	2	5	6	5	4	4	4	4	4	4	4	4
48	male	208	6	6	5	6	5	4	6	4	3	6	3	6	4	6	5	4	6	5	5	3	5	6	4	3	5	5	5	5	4	4	4	4	4	5	4	3	4	3	4	4	4	4	3	4	4	4	4
49	male	202	5	3	3	3	3	5	3	4	5	3	5	4	4	5	5	6	4	4	5	6	4	4	3	5	4	5	3	5	4	4	3	4	5	5	3	5	3	7	5	4	3	4	4	3	4	5	4
49	male	208	6	5	5	6	5	5	4	4	6	4	3	4	4	4	5	5	4	6	4	6	4	4	2	4	3	4	4	5	4	5	4	4	6	4	4	4	3	7	5	4	4	3	3	4	4	4	4
50	female	219	5	3	3	5	5	5	5	4	4	5	3	4	4	4	4	3	4	4	4	6	4	3	4	4	4	3	4	5	5	5	3	3	5	4	3	3	3	4	5	4	4	4	4	4	4	5	4
50	female	219	6	4	4	5	4	4	5	4	4	4	4	3	3	4	4	4	3	3	3	4	4	3	5	3	3	4	3	4	4	5	5	4	4	4	3	3	5	3	4	4	5	5	3	4	4	4	5
51	female	218	5	5	4	3	5	2	4	3	3	7	3	5	5	3	4	4	3	5	5	4	5	5	3	5	4	4	4	3	2	4	5	4	2	5	6	5	7	5	2	4	5	4	4	5	4	3	5
51	female	218	6	5	4	4	4	3	4	4	3	4	3	5	4	4	4	5	5	4	5	3	4	6	4	4	4	6	4	4	4	4	4	4	5	5	4	4	4	4	4	4	3	3	3	3	4	4	4
52	male	209	5	3	5	5	6	5	5	4	4	3	5	4	4	4	4	3	4	5	4	5	4	4	3	6	4	4	4	4	4	4	4	4	5	4	4	4	3	4	3	4	4	4	4	4	4	4	4
52	male	209	6	5	4	4	4	5	4	4	5	4	4	4	4	4	3	4	3	5	4	5	4	4	4	4	3	4	4	3	4	3	6	4	4	4	4	5	4	4	4	4	5	4	3	4	4	4	4
53	male	205	5	3	4	4	3	6	4	3	5	3	4	5	4	4	4	4	4	3	4	6	4	4	4	6	4	4	4	4	4	4	4	4	6	4	5	4	3	4	4	4	5	4	4	4	4	4	4
53	male	205	6	5	4	3	4	4	4	4	5	4	3	4	4	4	3	4	4	4	4	5	4	3	5	4	3	3	4	4	4	3	6	4	4	4	4	4	4	4	4	4	5	4	3	4	4	4	4
54	female	203	5	5	3	5	4	6	5	5	3	2	6	6	5	6	6	5	5	4	5	5	4	6	2	6	4	6	4	6	6	4	3	3	5	5	5	3	2	4	5	4	5	4	4	3	4	5	4
54	female	203	6	6	4	4	5	3	4	5	3	5	3	6	6	5	5	6	6	4	6	3	4	6	4	3	4	6	4	5	4	5	4	4	5	5	5	3	3	3	4	5	3	3	3	3	4	4	3
55	female	202	5	3	3	4	4	6	4	6	4	3	2	5	4	3	5	4	4	3	4	5	4	4	3	6	4	4	3	5	5	5	2	3	7	6	6	4	2	5	4	4	3	4	4	3	4	5	4
55	female	205	6	5	3	3	4	5	5	4	4	2	4	4	4	6	5	4	4	4	4	3	3	4	5	3	3	3	3	5	4	5	5	4	6	5	4	3	2	3	4	4	4	4	3	3	4	4	4
[truncated: 12 more columns]
