# Supplementary material for: Infant rhesus macaque (Macaca mulatta) personality and subjective well-being
Source: PLoS One. 2019 Dec 19;14(12):e0226747. doi: 10.1371/journal.pone.0226747 (PMC6922351; doi:10.1371/journal.pone.0226747)
Supplement: S1 Table — Salient loadings are in boldface. N = 55. *Indicates a component that has been reflected. (XLSX) [file pone.0226747.s003.xlsx]

## Sheet: S1 Table
Supplemental Table 1
Promax rotated infant rhesus macaque four, five, and six component models.
	Four component						Five component							Six component
	Openness	Assertiveness	Anxiety	Friendliness	h2		Openness	Assertiveness	Anxiety	Friendliness	Intellect*	h2		Openness	Assertiveness	Anxiety	Friendliness	Predictability*	Intellect	h2
Inquisitive	0.84	-0.25	-0.14	0.05	0.7		0.8	-0.24	-0.15	0.03	-0.08	0.7		0.78	-0.23	-0.15	0.03	-0.05	0.07	0.7
Active	0.84	-0.11	-0.01	-0.2	0.64		0.87	-0.09	0.08	-0.17	0.02	0.68		0.88	-0.03	0.08	-0.22	0.06	0.07	0.69
Curious	0.82	-0.13	-0.11	0.12	0.7		0.83	-0.11	-0.07	0.12	-0.03	0.72		0.8	-0.12	-0.07	0.12	-0.03	0.12	0.72
Impulsive	0.81	0.03	0.28	-0.19	0.7		0.68	0.02	0.12	-0.2	-0.31	0.7		0.69	0	0.11	-0.18	-0.33	-0.04	0.7
Distractible	0.78	-0.12	0.34	0.16	0.67		0.61	-0.14	0.08	0.13	-0.47	0.68		0.69	-0.11	0.08	0.1	-0.27	-0.25	0.68
Thoughtless	0.75	-0.09	0.31	0.2	0.64		0.52	-0.12	-0.02	0.14	-0.54	0.67		0.62	-0.09	-0.02	0.12	-0.31	-0.31	0.68
Lazy	-0.73	0.17	-0.13	0.09	0.47		-0.94	0.12	-0.39	-0.01	-0.18	0.66		-0.89	0.09	-0.39	0.04	-0.15	-0.21	0.66
Playful	0.72	0.07	-0.12	0.12	0.63		0.77	0.1	-0.02	0.14	0.05	0.67		0.75	0.11	-0.02	0.11	0.05	0.12	0.68
Reckless	0.71	0.28	0.04	0.01	0.71		0.53	0.27	-0.16	-0.04	-0.3	0.73		0.55	0.23	-0.16	-0.02	-0.31	-0.07	0.73
Disorganized	0.68	-0.08	0.46	0.18	0.62		0.41	-0.11	0.05	0.12	-0.65	0.69		0.54	-0.07	0.05	0.08	-0.37	-0.43	0.7
Timid	-0.66	-0.17	0.31	-0.11	0.72		-0.49	-0.16	0.46	-0.05	0.16	0.74		-0.53	-0.17	0.45	-0.03	0.09	0.07	0.74
Cautious	-0.63	-0.28	0.1	-0.13	0.64		-0.41	-0.27	0.33	-0.06	0.29	0.68		-0.45	-0.24	0.32	-0.07	0.26	0.11	0.68
Depressed	-0.56	0.01	0.3	-0.22	0.54		-0.66	-0.02	0.12	-0.25	-0.19	0.6		-0.73	-0.16	0.11	-0.11	-0.41	0.02	0.69
Fearful	-0.56	-0.08	0.47	-0.14	0.7		-0.37	-0.06	0.63	-0.05	0.12	0.75		-0.39	-0.06	0.62	-0.06	0.08	0.03	0.75
Individualistic	0.54	0.07	0.26	-0.34	0.46		0.52	0.08	0.25	-0.32	-0.11	0.47		0.52	0.07	0.24	-0.31	-0.17	0.04	0.47
Inventive	0.53	0.1	-0.26	0.03	0.43		0.56	0.12	-0.15	0.04	0.12	0.45		0.45	0.01	-0.15	0.12	-0.12	0.33	0.5
Persistent	0.5	0.39	-0.11	-0.18	0.6		0.49	0.41	-0.05	-0.17	0.06	0.6		0.45	0.35	-0.05	-0.15	-0.12	0.18	0.61
Innovative	0.5	0.07	-0.19	-0.07	0.33		0.65	0.11	0.06	-0.02	0.26	0.42		0.44	-0.08	0.04	0.12	-0.19	0.58	0.58
Sensitive	-0.46	-0.12	0.11	0.11	0.28		-0.28	-0.11	0.28	0.16	0.19	0.32		-0.4	-0.21	0.27	0.24	-0.02	0.26	0.38
Conventional	-0.41	-0.24	-0.38	0.29	0.5		-0.36	-0.25	-0.31	0.26	0.19	0.5		-0.32	-0.16	-0.3	0.21	0.37	-0.07	0.52
Aggressive	-0.06	0.91	-0.09	0	0.8		-0.08	0.93	-0.05	0.02	0.08	0.8		-0.03	0.92	-0.04	-0.04	0.03	-0.02	0.82
Bullying	-0.04	0.89	-0.13	0.02	0.79		-0.07	0.92	-0.1	0.03	0.08	0.79		-0.02	0.9	-0.09	-0.02	0.03	0	0.81
Dominant	0.07	0.8	-0.27	0.05	0.77		0.11	0.83	-0.13	0.08	0.22	0.78		0.15	0.85	-0.12	0	0.18	0.06	0.82
Manipulative	-0.18	0.74	-0.11	0.23	0.5		-0.12	0.77	0	0.27	0.15	0.51		-0.18	0.64	0	0.3	-0.09	0.22	0.53
Defiant	0.18	0.74	0.16	0.19	0.67		0.04	0.74	-0.01	0.18	-0.26	0.68		0.04	0.6	-0.01	0.22	-0.4	0	0.7
Gentle	0.04	-0.73	-0.17	0.23	0.66		0.06	-0.75	-0.19	0.19	0	0.66		0.01	-0.74	-0.2	0.24	0.05	0.05	0.68
Submissive	-0.06	-0.71	0.42	0.04	0.74		-0.04	-0.73	0.33	0.04	-0.2	0.74		-0.08	-0.75	0.32	0.11	-0.17	-0.04	0.77
Stingy	0.06	0.71	0.01	-0.03	0.55		0.05	0.73	0.05	-0.01	0.04	0.55		0.07	0.69	0.06	-0.03	-0.06	0.05	0.55
Irritable	-0.47	0.69	0.29	-0.08	0.64		-0.62	0.68	0.09	-0.1	-0.23	0.69		-0.55	0.63	0.09	-0.11	-0.25	-0.22	0.69
Jealous	-0.02	0.66	0.21	0.07	0.45		-0.03	0.68	0.19	0.1	-0.08	0.45		-0.06	0.56	0.18	0.14	-0.26	0.09	0.47
Quitting	-0.1	-0.32	0.12	0.09	0.17		-0.17	-0.35	-0.03	0.05	-0.19	0.19		0.04	-0.09	-0.01	-0.13	0.36	-0.56	0.46
Cool	0.15	-0.02	-0.77	0.14	0.7		0.04	-0.04	-0.79	0.05	0.15	0.73		0.05	0	-0.78	0.04	0.21	0.03	0.74
Excitable	0.21	0	0.68	0.01	0.47		0.31	0.03	0.71	0.09	-0.16	0.53		0.37	0.08	0.71	0.01	-0.02	-0.16	0.55
Stable	0.24	0.03	-0.67	0.2	0.64		0.09	0.01	-0.77	0.1	0.03	0.7		0.1	0.02	-0.76	0.11	0.07	0	0.7
Decisive	-0.22	0.16	-0.64	-0.3	0.5		0.09	0.21	-0.11	-0.22	0.78	0.65		-0.12	0.11	-0.12	-0.14	0.32	0.68	0.7
Anxious	-0.43	-0.08	0.59	-0.23	0.74		-0.33	-0.08	0.62	-0.16	-0.06	0.75		-0.36	-0.12	0.61	-0.13	-0.15	0	0.76
Intelligent	-0.01	0.1	-0.57	-0.24	0.36		0.33	0.16	-0.02	-0.14	0.76	0.58		0.08	0.01	-0.03	-0.02	0.21	0.79	0.7
Autistic	-0.08	-0.1	0.56	-0.18	0.41		0	-0.09	0.58	-0.12	-0.1	0.43		-0.04	-0.15	0.57	-0.08	-0.21	0.05	0.45
Vulnerable	-0.03	-0.51	0.55	0.07	0.59		0.11	-0.5	0.6	0.14	-0.08	0.63		0.07	-0.5	0.59	0.16	-0.06	0.01	0.64
Unemotional	-0.02	0.05	-0.55	0.07	0.31		-0.29	0.01	-0.8	-0.07	-0.14	0.51		-0.32	-0.08	-0.8	0.04	-0.25	0.01	0.56
Erratic	0.36	0.27	0.46	-0.13	0.46		0.13	0.25	0.14	-0.17	-0.49	0.52		0.08	0.05	0.12	-0.03	-0.73	0.01	0.64
Predictable	-0.35	-0.28	-0.4	0.1	0.41		-0.17	-0.27	-0.14	0.12	0.4	0.43		-0.1	-0.08	-0.13	-0.01	0.66	-0.06	0.55
Clumsy	0.23	0.04	0.34	0.14	0.17		-0.1	-0.01	-0.13	0.04	-0.63	0.35		-0.09	-0.16	-0.13	0.16	-0.68	-0.19	0.43
Affectionate	0.06	-0.02	-0.01	0.84	0.72		0.07	-0.01	-0.07	0.83	-0.14	0.73		0.08	-0.06	-0.07	0.81	-0.02	-0.05	0.73
Helpful	0.19	-0.05	-0.17	0.74	0.71		0.11	-0.06	-0.32	0.69	-0.2	0.72		0.09	-0.14	-0.32	0.73	-0.15	-0.02	0.76
Protective	-0.13	0.42	-0.11	0.7	0.55		-0.13	0.43	-0.12	0.7	-0.04	0.55		-0.15	0.32	-0.12	0.72	-0.08	0.06	0.57
Sympathetic	0.08	-0.19	-0.03	0.7	0.59		0.13	-0.18	-0.04	0.7	-0.08	0.6		0.05	-0.29	-0.04	0.75	-0.12	0.13	0.67
Independent	0.41	-0.1	-0.48	-0.64	0.65		0.22	-0.12	-0.58	-0.72	0.03	0.72		0.19	-0.12	-0.57	-0.65	-0.11	0.1	0.73
Dependent	-0.41	0.1	0.37	0.64	0.57		-0.31	0.12	0.37	0.68	-0.11	0.58		-0.26	0.12	0.37	0.62	0.07	-0.17	0.59
Sociable	0.48	0.03	-0.08	0.61	0.71		0.55	0.06	0	0.63	0	0.75		0.58	0.08	0	0.56	0.14	0	0.76
Solitary	-0.34	-0.26	-0.02	-0.52	0.5		-0.46	-0.29	-0.15	-0.57	-0.05	0.58		-0.54	-0.38	-0.16	-0.43	-0.28	0.09	0.64
Friendly	0.44	-0.46	-0.15	0.48	0.69		0.41	-0.47	-0.22	0.44	-0.12	0.69		0.39	-0.47	-0.21	0.46	-0.01	0	0.7
Proportion of variance	0.21	0.14	0.12	0.1			0.19	0.15	0.11	0.09	0.08			0.19	0.14	0.11	0.09	0.07	0.05
Note. Salient loadings are in boldface. N = 55. *Indicates a component that has been reflected.
