# Supplementary material for: Infant rhesus macaque (Macaca mulatta) personality and subjective well-being
Source: PLoS One. 2019 Dec 19;14(12):e0226747. doi: 10.1371/journal.pone.0226747 (PMC6922351; doi:10.1371/journal.pone.0226747)
Supplement: S2 Table — Correlations from S1 Table promax-rotations. (XLSX) [file pone.0226747.s004.xlsx]

## Sheet: S2 Table
Supplemental Table 2
Promax-rotated component correlations of four, five, and six component structures.
	Openness	Dominance	Anxiety
Four component
Assertiveness	0.33
Anxiety	-0.12	-0.02
Friendliness	0.13	-0.19	-0.14
Five component	Openness	Dominance	Anxiety	Friendliness
Assertiveness	0.35
Anxiety	-0.34	-0.11
Friendliness	0.06	-0.24	-0.22
Intellect	0.25	0.19	0.2	-0.11
Six component	Openness	Dominance	Anxiety	Friendliness	Predictability
Assertiveness	0.26
Anxiety	-0.31	-0.14
Friendliness	0.16	-0.12	-0.19
Predictable	0.29	0.33	0.1	-0.18
Intellect	0.06	0.25	-0.26	-0.13	0
Note. Correlations from Supplementry Table # promax-rotations
