# Supplementary material for: Infant rhesus macaque (Macaca mulatta) personality and subjective well-being
Source: PLoS One. 2019 Dec 19;14(12):e0226747. doi: 10.1371/journal.pone.0226747 (PMC6922351; doi:10.1371/journal.pone.0226747)
Supplement: S3 Table — Salient loadings are in boldface. N = 55. *Indicates a component that has been reflected. (XLSX) [file pone.0226747.s005.xlsx]

## Sheet: S3 Table
Supplemental Table 3
Varimax rotated infant rhesus macaque four and six component models.
	Four component						Six component
Adjective	Openness	Assertiveness	Anxiety	Friendliness	h2		Openness	Assertiveness	Anxiety*	Friendliness	Predictability*	Intellect	h2
Curious	0.81	0	-0.11	0.2	0.7		0.8	-0.01	-0.18	0.17	-0.08	0.13	0.72
Inquisitive	0.8	-0.1	-0.13	0.15	0.7		0.78	-0.11	-0.24	0.1	-0.09	0.09	0.7
Active	0.79	0.07	0	-0.12	0.64		0.81	0.08	-0.02	-0.15	-0.03	0.08	0.69
Impulsive	0.75	0.19	0.28	-0.15	0.7		0.7	0.16	0.09	-0.17	-0.39	-0.02	0.7
Playful	0.74	0.18	-0.13	0.18	0.63		0.76	0.19	-0.16	0.15	0	0.13	0.68
Reckless	0.74	0.39	0.04	0.05	0.71		0.66	0.36	-0.19	-0.01	-0.35	-0.01	0.73
Timid	-0.72	-0.26	0.31	-0.19	0.72		-0.64	-0.25	0.49	-0.09	0.12	0	0.74
Distractible	0.72	-0.01	0.34	0.2	0.67		0.7	-0.02	0.06	0.14	-0.34	-0.23	0.68
Thoughtless	0.7	0.01	0.31	0.23	0.64		0.66	-0.01	-0.01	0.16	-0.37	-0.28	0.68
Cautious	-0.68	-0.37	0.11	-0.18	0.64		-0.59	-0.34	0.35	-0.1	0.28	0.04	0.68
Lazy	-0.67	0.03	-0.13	0.03	0.47		-0.76	0	-0.23	0	-0.07	-0.18	0.66
Fearful	-0.63	-0.15	0.47	-0.23	0.7		-0.53	-0.14	0.65	-0.13	0.08	-0.05	0.75
Disorganized	0.61	0.01	0.45	0.19	0.62		0.58	0	0.09	0.12	-0.43	-0.39	0.7
Depressed	-0.6	-0.06	0.3	-0.3	0.54		-0.68	-0.12	0.26	-0.22	-0.32	0.01	0.69
Inventive	0.57	0.18	-0.26	0.1	0.43		0.51	0.15	-0.26	0.11	-0.1	0.35	0.5
Persistent	0.56	0.5	-0.11	-0.15	0.6		0.51	0.48	-0.13	-0.16	-0.15	0.22	0.61
Innovative	0.52	0.16	-0.18	-0.01	0.33		0.47	0.11	-0.09	0.07	-0.15	0.56	0.58
Individualistic	0.49	0.21	0.27	-0.32	0.46		0.48	0.2	0.21	-0.32	-0.23	0.04	0.47
Sensitive	-0.47	-0.21	0.11	0.06	0.28		-0.44	-0.23	0.26	0.17	0.04	0.19	0.38
Aggressive	0.11	0.88	-0.1	-0.04	0.8		0.1	0.89	-0.1	-0.07	-0.01	0.03	0.82
Bullying	0.12	0.87	-0.15	-0.02	0.79		0.11	0.88	-0.15	-0.05	0	0.05	0.81
Dominant	0.24	0.79	-0.28	0.03	0.77		0.25	0.82	-0.22	0	0.13	0.11	0.82
Gentle	-0.04	-0.74	-0.17	0.29	0.66		-0.05	-0.75	-0.18	0.29	0.1	0.02	0.68
Defiant	0.3	0.73	0.15	0.15	0.67		0.22	0.69	-0.03	0.14	-0.39	0.04	0.7
Submissive	-0.23	-0.72	0.42	0.03	0.74		-0.2	-0.74	0.39	0.09	-0.14	-0.11	0.77
Stingy	0.17	0.71	0	-0.07	0.55		0.16	0.71	0	-0.07	-0.09	0.08	0.55
Manipulative	-0.02	0.67	-0.13	0.18	0.5		-0.04	0.65	-0.08	0.22	-0.06	0.24	0.53
Jealous	0.08	0.64	0.19	0.01	0.45		0.05	0.61	0.14	0.05	-0.26	0.1	0.47
Irritable	-0.39	0.61	0.28	-0.19	0.64		-0.43	0.59	0.18	-0.19	-0.24	-0.19	0.69
Quitting	-0.16	-0.35	0.12	0.09	0.17		-0.06	-0.27	0.06	-0.02	0.27	-0.55	0.46
Cool	0.24	-0.02	-0.77	0.23	0.7		0.16	-0.01	-0.79	0.13	0.23	0.1	0.74
Stable	0.33	0.04	-0.67	0.28	0.64		0.24	0.04	-0.77	0.18	0.1	0.07	0.7
Excitable	0.13	0.04	0.67	-0.04	0.47		0.24	0.07	0.66	-0.01	-0.11	-0.2	0.55
Decisive	-0.14	0.16	-0.62	-0.26	0.5		-0.14	0.16	-0.24	-0.17	0.37	0.66	0.7
Anxious	-0.52	-0.12	0.6	-0.32	0.74		-0.47	-0.13	0.67	-0.21	-0.14	-0.07	0.76
Autistic	-0.17	-0.08	0.56	-0.24	0.41		-0.14	-0.1	0.59	-0.15	-0.21	0	0.45
Intelligent	0.06	0.13	-0.55	-0.18	0.36		0.06	0.11	-0.19	-0.07	0.27	0.75	0.7
Vulnerable	-0.17	-0.51	0.54	0.04	0.59		-0.09	-0.51	0.59	0.13	-0.06	-0.08	0.64
Unemotional	0.06	0.04	-0.54	0.12	0.31		-0.12	-0.02	-0.71	0.05	-0.15	0.09	0.56
Erratic	0.33	0.35	0.45	-0.16	0.46		0.2	0.25	0.18	-0.13	-0.69	0.04	0.64
Predictable	-0.33	-0.35	-0.39	0.13	0.41		-0.22	-0.27	-0.16	0.09	0.62	-0.08	0.55
Conventional	-0.37	-0.35	-0.38	0.3	0.5		-0.33	-0.31	-0.29	0.27	0.39	-0.08	0.52
Clumsy	0.2	0.06	0.34	0.12	0.17		0.06	-0.03	-0.02	0.1	-0.63	-0.16	0.43
Affectionate	0.12	-0.13	-0.04	0.83	0.72		0.16	-0.12	-0.14	0.82	0	-0.07	0.73
Helpful	0.26	-0.13	-0.19	0.77	0.71		0.22	-0.15	-0.36	0.74	-0.1	-0.01	0.76
Sympathetic	0.11	-0.27	-0.05	0.71	0.59		0.11	-0.29	-0.11	0.74	-0.06	0.09	0.67
Protective	0	0.28	-0.13	0.67	0.55		0	0.27	-0.19	0.68	-0.04	0.07	0.57
Sociable	0.53	0.03	-0.1	0.65	0.71		0.6	0.06	-0.14	0.61	0.1	-0.01	0.76
Friendly	0.41	-0.45	-0.16	0.55	0.69		0.4	-0.45	-0.27	0.52	0	0	0.7
Dependent	-0.38	-0.06	0.35	0.55	0.57		-0.27	-0.03	0.35	0.58	0.07	-0.22	0.59
Independent	0.39	0.07	-0.45	-0.54	0.65		0.24	0.03	-0.51	-0.6	-0.1	0.17	0.73
Solitary	-0.42	-0.24	0	-0.52	0.5		-0.53	-0.29	-0.01	-0.48	-0.19	0.1	0.64
Proportion of variance	0.21	0.15	0.12	0.1			0.19	0.14	0.11	0.09	0.06	0.05
Note. Salient loadings are in boldface. N = 55. *Indicates a component that has been reflected.
