# Supplementary material for: Infant rhesus macaque (Macaca mulatta) personality and subjective well-being
Source: PLoS One. 2019 Dec 19;14(12):e0226747. doi: 10.1371/journal.pone.0226747 (PMC6922351; doi:10.1371/journal.pone.0226747)
Supplement: S4 Table — N = 55. Salient loadings are in boldface. *Indicates a component that has been reflected. Proportion of variance = 58%. (XLSX) [file pone.0226747.s006.xlsx]

## Sheet: S4 Table
Supplementary Table 4
Factor Analysis with Varimax Rotation of Infant Rhesus Macaque Structure
	Infant macaque factors
Item	Openness	Assertiveness	Anxiety*	Friendliness	Intellect*	h2
Curious	0.79	0.02	-0.19	0.17	-0.12	0.7
Active	0.79	0.1	-0.02	-0.11	-0.09	0.65
Inquisitive	0.76	-0.08	-0.24	0.11	-0.14	0.68
Lazy	-0.75	-0.02	-0.21	-0.03	-0.02	0.61
Playful	0.75	0.2	-0.16	0.17	-0.04	0.66
Impulsive	0.66	0.2	0.08	-0.18	-0.41	0.68
Depressed	-0.63	-0.08	0.27	-0.28	-0.11	0.57
Reckless	0.62	0.39	-0.2	-0.02	-0.37	0.71
Timid	-0.61	-0.26	0.5	-0.1	0.18	0.73
Distractible	0.6	0	0.05	0.14	-0.51	0.65
Cautious	-0.55	-0.36	0.35	-0.09	0.32	0.66
Innovative	0.55	0.19	-0.1	0.01	0.11	0.36
Inventive	0.55	0.2	-0.26	0.08	0.02	0.41
Persistent	0.53	0.5	-0.13	-0.15	-0.05	0.58
Individualistic	0.44	0.23	0.19	-0.29	-0.21	0.41
Sensitive	-0.37	-0.21	0.23	0.1	0.18	0.27
Aggressive	0.08	0.88	-0.1	-0.04	0.02	0.8
Bullying	0.1	0.87	-0.15	-0.03	0.03	0.79
Dominant	0.25	0.8	-0.22	0.04	0.15	0.78
Gentle	-0.03	-0.73	-0.17	0.26	0.07	0.63
Submissive	-0.21	-0.71	0.39	0.05	-0.16	0.73
Defiant	0.2	0.71	-0.04	0.1	-0.31	0.65
Stingy	0.16	0.69	-0.01	-0.07	-0.03	0.51
Manipulative	0	0.63	-0.1	0.17	0.09	0.44
Jealous	0.06	0.6	0.12	0.01	-0.14	0.39
Irritable	-0.46	0.57	0.18	-0.2	-0.21	0.66
Conventional	-0.32	-0.34	-0.27	0.28	0.29	0.46
Quitting	-0.17	-0.33	0.06	0.07	-0.09	0.15
Cool	0.18	-0.02	-0.78	0.15	0.22	0.71
Stable	0.25	0.03	-0.75	0.19	0.09	0.67
Anxious	-0.46	-0.12	0.67	-0.24	-0.07	0.74
Fearful	-0.51	-0.15	0.65	-0.13	0.11	0.73
Unemotional	-0.06	0.01	-0.63	0.02	0.01	0.4
Excitable	0.16	0.05	0.6	0.01	-0.27	0.46
Vulnerable	-0.1	-0.49	0.56	0.1	-0.11	0.59
Autistic	-0.13	-0.07	0.55	-0.17	-0.14	0.38
Affectionate	0.12	-0.13	-0.15	0.79	-0.1	0.7
Helpful	0.2	-0.14	-0.36	0.7	-0.14	0.7
Sympathetic	0.13	-0.27	-0.12	0.66	-0.04	0.54
Sociable	0.56	0.04	-0.15	0.63	-0.05	0.74
Protective	0.01	0.25	-0.19	0.6	0	0.47
Independent	0.29	0.07	-0.49	-0.6	0.03	0.68
Dependent	-0.31	-0.08	0.32	0.54	-0.07	0.5
Solitary	-0.46	-0.24	0.02	-0.51	0.02	0.53
Friendly	0.38	-0.44	-0.27	0.5	-0.09	0.66
Decisive	0.02	0.19	-0.22	-0.18	0.69	0.59
Disorganized	0.45	0	0.07	0.11	-0.66	0.66
Intelligent	0.22	0.16	-0.18	-0.1	0.61	0.49
Thoughtless	0.55	0.01	-0.03	0.16	-0.56	0.65
Erratic	0.2	0.32	0.18	-0.2	-0.49	0.46
Clumsy	0.05	0.03	0.02	0.03	-0.48	0.23
Predictable	-0.23	-0.33	-0.16	0.15	0.41	0.38
Proportion of variance	0.18	0.14	0.1	0.08	0.07
Note. N = 55. Salient loadings are in boldface. *Indicates a component that has been reflected. Proportion of variance=58%.
