# Supplementary material for: Infant rhesus macaque (Macaca mulatta) personality and subjective well-being
Source: PLoS One. 2019 Dec 19;14(12):e0226747. doi: 10.1371/journal.pone.0226747 (PMC6922351; doi:10.1371/journal.pone.0226747)
Supplement: S5 Table — Note. Based on 55 rhesus macaques. k = 2.8. (XLSX) [file pone.0226747.s007.xlsx]

## Sheet: Sheet1
Supplementary Table 5
Interrater reliability of components derived from infant macaque five component structure
SWB Item	ICC(3,1)	ICC(3,k)
Openness	0.639368	0.832331
Assertiveness	0.641294	0.833495
Anxiety	0.481255	0.72204
Friendliness	0.492012	0.730599
Intellect	0.208192	0.424034
Average of components	0.49	0.71
Note. Based on 55 rhesus macaques. k=2.8
