# Supplementary material for: Infant rhesus macaque (Macaca mulatta) personality and subjective well-being
Source: PLoS One. 2019 Dec 19;14(12):e0226747. doi: 10.1371/journal.pone.0226747 (PMC6922351; doi:10.1371/journal.pone.0226747)
Supplement: S6 Table — N = 55. Proportion of variance = 69%. (XLSX) [file pone.0226747.s008.xlsx]

## Sheet: Sheet1
Supplementary Table 6
PCA of infant rhesus macaque subjective well-being items
Item	Loading	h2
Happiness as animal	0.91	0.82
Social satisfaction	0.86	0.74
Time animal is happy	0.85	0.72
Goal achievement	0.69	0.48
Note. N=55. Proportion of variance=69%.
